# Supplementary material for: Long-Term Adverse Events Following Early Breast Cancer Treatment with a Focus on the BRCA-Mutated Population
Source: Cancers (Basel). 2025 Jul 30;17(15):2506. doi: 10.3390/cancers17152506 (PMC12345669; doi:10.3390/cancers17152506)
Supplement: Supplementary file 1 [file cancers-17-02506-s001.zip]

Archive with 1 entries (1 files):
- cancers-3722697-supplementary.pdf
